# Supplementary material for: Efficient Sustained-Release Nanoparticle Delivery System Protects Nigral Neurons in a Toxin Model of Parkinson’s Disease
Source: Pharmaceutics. 2022 Aug 18;14(8):1731. doi: 10.3390/pharmaceutics14081731 (PMC9415969; doi:10.3390/pharmaceutics14081731)
Supplement: Supplementary file 1 [file pharmaceutics-14-01731-s001.zip]

Archive with 1 entries (1 files):
- pharmaceutics-1842215-supplementary.pdf
